# Supplementary material for: Copy Number Variation of the SOX6 Gene and Its Associations with Growth Traits in Ashidan Yak
Source: Animals (Basel). 2022 Nov 8;12(22):3074. doi: 10.3390/ani12223074 (PMC9686495; doi:10.3390/ani12223074)
Supplement: Supplementary file 1 [file animals-12-03074-s001.zip]

Archive with 1 entries (1 files):
- animals-2004107-supplementary.xlsx
