# Supplementary material for: Copy Number Variation of the SOX6 Gene and Its Associations with Growth Traits in Ashidan Yak
Source: Animals (Basel). 2022 Nov 8;12(22):3074. doi: 10.3390/ani12223074 (PMC9686495; doi:10.3390/ani12223074)
Supplement: Supplementary file 1 [file animals-12-03074-s001.zip › animals-2004107-supplementary.xlsx]

## Sheet: Sheet1
Table S1. The homogeneity of variance test of each trait
Traits	Levene	P value
BW6	0.631	0.533
WH6	0.596	0.552
BL6	6.304	0.002
CG6	0.027	0.973
BW12	1.758	0.174
WH12	2.486	0.085
BL12	0.194	0.824
CG12	3.747	0.025
BW18	0.848	0.43
WH18	3.328	0.037
BL18	1.239	0.291
CG18	2.081	0.127
BW30	0.294	0.745
WH30	0.807	0.447
BL30	0.321	0.726
CG30	0.192	0.826

## Sheet: Sheet2
Table S2.The test of normality of each trait
Trait	Kolmogorov-Smirnov test	P value
BW6	0.046	0.2
WH6	0.063	0.005
BL6	0.118	0
CG6	0.079	0
BW12	0.047	0.2
WH12	0.071	0.001
BL12	0.073	0
CG12	0.092	0
BW18	0.063	0.028
WH18	0.101	0
BL18	0.124	0
CG18	0.106	0
BW30	0.054	0
WH30	0.114	0
BL30	0.062	0.03
CG30	0.071	0.008
